# Supplementary material for: Assay-Dependent Variability of Antioxidant Responses in Hop Extracts: Implications for Cross-Study Comparability and Antioxidant Interpretation
Source: Molecules. 2026 Jun 12;31(12):2066. doi: 10.3390/molecules31122066 (PMC13304896; doi:10.3390/molecules31122066)
Supplement: Supplementary file 1 [file molecules-31-02066-s001.zip]

Archive with 1 entries (1 files):
- molecules-4347257-supplementary.pdf
